# Supplementary material for: Dynamic Analysis of Physicochemical Properties and Polysaccharide Composition during the Pile-Fermentation of Post-Fermented Tea
Source: Foods. 2022 Oct 26;11(21):3376. doi: 10.3390/foods11213376 (PMC9657414; doi:10.3390/foods11213376)
Supplement: Supplementary file 1 [file foods-11-03376-s001.zip]

Archive with 1 entries (1 files):
- foods-1956927-supplementary.pdf
